# Supplementary material for: Structure and Wound-Healing Activity of a Branched Levan-Type Fructan from Cyathula officinalis Roots
Source: Molecules. 2026 Jun 5;31(11):1981. doi: 10.3390/molecules31111981 (PMC13258527; doi:10.3390/molecules31111981)
Supplement: Supplementary file 1 [file molecules-31-01981-s001.zip]

Archive with 1 entries (1 files):
- molecules-4301352-supplementary.pdf
